# Supplementary material for: Chemical Constituents, Anticancer and Anti-Proliferative Potential of Limonium Species: A Systematic Review
Source: Pharmaceuticals (Basel). 2023 Feb 14;16(2):293. doi: 10.3390/ph16020293 (PMC9958820; doi:10.3390/ph16020293)
Supplement: Supplementary file 1 [file pharmaceuticals-16-00293-s001.zip]

Archive with 1 entries (1 files):
- pharmaceuticals-2149724-supplementary.pdf
